# Supplementary material for: Reducing Sialylation Enhances Electrotaxis of Corneal Epithelial Cells
Source: Int J Mol Sci. 2023 Sep 20;24(18):14327. doi: 10.3390/ijms241814327 (PMC10531958; doi:10.3390/ijms241814327)
Supplement: Supplementary file 1 [file ijms-24-14327-s001.zip]

Archive with 1 entries (1 files):
- ijms-2603645-supplementary.pdf
